# Supplementary material for: Fine scale human mobility changes within 26 US cities in 2020 in response to the COVID-19 pandemic were associated with distance and income
Source: PLOS Glob Public Health. 2023 Jul 21;3(7):e0002151. doi: 10.1371/journal.pgph.0002151 (PMC10361529; doi:10.1371/journal.pgph.0002151)
Supplement: S1 Data — (CSV) [file pgph.0002151.s001.csv]

	city	zip
1	Atlanta_GA	30002
2	Atlanta_GA	30004
3	Atlanta_GA	30005
4	Atlanta_GA	30008
5	Atlanta_GA	30009
6	Atlanta_GA	30011
7	Atlanta_GA	30012
8	Atlanta_GA	30013
9	Atlanta_GA	30014
10	Atlanta_GA	30016
11	Atlanta_GA	30017
12	Atlanta_GA	30018
13	Atlanta_GA	30019
14	Atlanta_GA	30021
15	Atlanta_GA	30022
16	Atlanta_GA	30024
17	Atlanta_GA	30025
18	Atlanta_GA	30028
19	Atlanta_GA	30030
20	Atlanta_GA	30032
21	Atlanta_GA	30033
22	Atlanta_GA	30034
23	Atlanta_GA	30035
24	Atlanta_GA	30038
25	Atlanta_GA	30039
26	Atlanta_GA	30040
27	Atlanta_GA	30041
28	Atlanta_GA	30043
29	Atlanta_GA	30044
30	Atlanta_GA	30045
31	Atlanta_GA	30046
32	Atlanta_GA	30047
33	Atlanta_GA	30052
34	Atlanta_GA	30054
35	Atlanta_GA	30055
36	Atlanta_GA	30056
37	Atlanta_GA	30058
38	Atlanta_GA	30060
39	Atlanta_GA	30062
40	Atlanta_GA	30064
41	Atlanta_GA	30066
42	Atlanta_GA	30067
43	Atlanta_GA	30068
44	Atlanta_GA	30070
45	Atlanta_GA	30071
46	Atlanta_GA	30072
47	Atlanta_GA	30075
48	Atlanta_GA	30076
49	Atlanta_GA	30078
50	Atlanta_GA	30079
51	Atlanta_GA	30080
52	Atlanta_GA	30082
53	Atlanta_GA	30083
54	Atlanta_GA	30084
55	Atlanta_GA	30087
56	Atlanta_GA	30088
57	Atlanta_GA	30092
58	Atlanta_GA	30093
59	Atlanta_GA	30094
60	Atlanta_GA	30096
61	Atlanta_GA	30097
62	Atlanta_GA	30099
63	Atlanta_GA	30101
64	Atlanta_GA	30102
65	Atlanta_GA	30103
66	Atlanta_GA	30106
67	Atlanta_GA	30107
68	Atlanta_GA	30108
69	Atlanta_GA	30110
70	Atlanta_GA	30113
71	Atlanta_GA	30114
72	Atlanta_GA	30115
73	Atlanta_GA	30116
74	Atlanta_GA	30117
75	Atlanta_GA	30118
76	Atlanta_GA	30120
77	Atlanta_GA	30121
78	Atlanta_GA	30122
79	Atlanta_GA	30126
80	Atlanta_GA	30127
81	Atlanta_GA	30132
82	Atlanta_GA	30134
83	Atlanta_GA	30135
84	Atlanta_GA	30137
85	Atlanta_GA	30141
86	Atlanta_GA	30143
87	Atlanta_GA	30144
88	Atlanta_GA	30145
89	Atlanta_GA	30148
90	Atlanta_GA	30150
91	Atlanta_GA	30151
92	Atlanta_GA	30152
93	Atlanta_GA	30157
94	Atlanta_GA	30164
95	Atlanta_GA	30168
96	Atlanta_GA	30170
97	Atlanta_GA	30171
98	Atlanta_GA	30175
99	Atlanta_GA	30176
100	Atlanta_GA	30177
101	Atlanta_GA	30178
102	Atlanta_GA	30179
103	Atlanta_GA	30180
104	Atlanta_GA	30182
105	Atlanta_GA	30183
106	Atlanta_GA	30184
107	Atlanta_GA	30185
108	Atlanta_GA	30187
109	Atlanta_GA	30188
110	Atlanta_GA	30189
111	Atlanta_GA	30204
112	Atlanta_GA	30205
113	Atlanta_GA	30206
114	Atlanta_GA	30213
115	Atlanta_GA	30214
116	Atlanta_GA	30215
117	Atlanta_GA	30216
118	Atlanta_GA	30217
119	Atlanta_GA	30218
120	Atlanta_GA	30220
121	Atlanta_GA	30222
122	Atlanta_GA	30223
123	Atlanta_GA	30224
124	Atlanta_GA	30228
125	Atlanta_GA	30233
126	Atlanta_GA	30234
127	Atlanta_GA	30236
128	Atlanta_GA	30238
129	Atlanta_GA	30248
130	Atlanta_GA	30250
131	Atlanta_GA	30251
132	Atlanta_GA	30252
133	Atlanta_GA	30253
134	Atlanta_GA	30256
135	Atlanta_GA	30257
136	Atlanta_GA	30258
137	Atlanta_GA	30259
138	Atlanta_GA	30260
139	Atlanta_GA	30263
140	Atlanta_GA	30265
141	Atlanta_GA	30268
142	Atlanta_GA	30269
143	Atlanta_GA	30273
144	Atlanta_GA	30274
145	Atlanta_GA	30275
146	Atlanta_GA	30276
147	Atlanta_GA	30277
148	Atlanta_GA	30281
149	Atlanta_GA	30284
150	Atlanta_GA	30288
151	Atlanta_GA	30289
152	Atlanta_GA	30290
153	Atlanta_GA	30291
154	Atlanta_GA	30292
155	Atlanta_GA	30293
156	Atlanta_GA	30294
157	Atlanta_GA	30295
158	Atlanta_GA	30296
159	Atlanta_GA	30297
160	Atlanta_GA	30303
161	Atlanta_GA	30305
162	Atlanta_GA	30306
163	Atlanta_GA	30307
164	Atlanta_GA	30308
165	Atlanta_GA	30309
166	Atlanta_GA	30310
167	Atlanta_GA	30311
168	Atlanta_GA	30312
169	Atlanta_GA	30313
170	Atlanta_GA	30314
171	Atlanta_GA	30315
172	Atlanta_GA	30316
173	Atlanta_GA	30317
174	Atlanta_GA	30318
175	Atlanta_GA	30319
176	Atlanta_GA	30320
177	Atlanta_GA	30322
178	Atlanta_GA	30324
179	Atlanta_GA	30326
180	Atlanta_GA	30327
181	Atlanta_GA	30328
182	Atlanta_GA	30329
183	Atlanta_GA	30331
184	Atlanta_GA	30334
185	Atlanta_GA	30336
186	Atlanta_GA	30337
187	Atlanta_GA	30338
188	Atlanta_GA	30339
189	Atlanta_GA	30340
190	Atlanta_GA	30341
191	Atlanta_GA	30342
192	Atlanta_GA	30344
193	Atlanta_GA	30345
194	Atlanta_GA	30346
195	Atlanta_GA	30349
196	Atlanta_GA	30350
197	Atlanta_GA	30354
198	Atlanta_GA	30360
199	Atlanta_GA	30361
200	Atlanta_GA	30363
201	Atlanta_GA	30380
202	Atlanta_GA	30518
203	Atlanta_GA	30519
204	Atlanta_GA	30534
205	Atlanta_GA	30620
206	Atlanta_GA	30623
207	Atlanta_GA	30625
208	Atlanta_GA	30641
209	Atlanta_GA	30650
210	Atlanta_GA	30655
211	Atlanta_GA	30656
212	Atlanta_GA	30663
213	Atlanta_GA	30666
214	Atlanta_GA	30680
215	Atlanta_GA	31038
216	Atlanta_GA	31064
217	Atlanta_GA	31085
218	Atlanta_GA	31816
219	Atlanta_GA	31830
220	Austin_TX	76511
221	Austin_TX	76527
222	Austin_TX	76530
223	Austin_TX	76537
224	Austin_TX	76573
225	Austin_TX	76574
226	Austin_TX	76578
227	Austin_TX	78602
228	Austin_TX	78610
229	Austin_TX	78612
230	Austin_TX	78613
231	Austin_TX	78615
232	Austin_TX	78616
233	Austin_TX	78617
234	Austin_TX	78619
235	Austin_TX	78620
236	Austin_TX	78621
237	Austin_TX	78622
238	Austin_TX	78626
239	Austin_TX	78628
240	Austin_TX	78633
241	Austin_TX	78634
242	Austin_TX	78640
243	Austin_TX	78641
244	Austin_TX	78642
245	Austin_TX	78644
246	Austin_TX	78645
247	Austin_TX	78648
248	Austin_TX	78650
249	Austin_TX	78652
250	Austin_TX	78653
251	Austin_TX	78655
252	Austin_TX	78656
253	Austin_TX	78659
254	Austin_TX	78660
255	Austin_TX	78661
256	Austin_TX	78662
257	Austin_TX	78664
258	Austin_TX	78665
259	Austin_TX	78666
260	Austin_TX	78669
261	Austin_TX	78676
262	Austin_TX	78681
263	Austin_TX	78701
264	Austin_TX	78702
265	Austin_TX	78703
266	Austin_TX	78704
267	Austin_TX	78705
268	Austin_TX	78712
269	Austin_TX	78717
270	Austin_TX	78719
271	Austin_TX	78721
272	Austin_TX	78722
273	Austin_TX	78723
274	Austin_TX	78724
275	Austin_TX	78725
276	Austin_TX	78726
277	Austin_TX	78727
278	Austin_TX	78728
279	Austin_TX	78729
280	Austin_TX	78730
281	Austin_TX	78731
282	Austin_TX	78732
283	Austin_TX	78733
284	Austin_TX	78734
285	Austin_TX	78735
286	Austin_TX	78736
287	Austin_TX	78737
288	Austin_TX	78738
289	Austin_TX	78739
290	Austin_TX	78741
291	Austin_TX	78742
292	Austin_TX	78744
293	Austin_TX	78745
294	Austin_TX	78746
295	Austin_TX	78747
296	Austin_TX	78748
297	Austin_TX	78749
298	Austin_TX	78750
299	Austin_TX	78751
300	Austin_TX	78752
301	Austin_TX	78753
302	Austin_TX	78754
303	Austin_TX	78756
304	Austin_TX	78757
305	Austin_TX	78758
306	Austin_TX	78759
307	Austin_TX	78953
308	Austin_TX	78957
309	Baltimore_MD	20607
310	Baltimore_MD	20608
311	Baltimore_MD	20613
312	Baltimore_MD	20623
313	Baltimore_MD	20701
314	Baltimore_MD	20705
315	Baltimore_MD	20706
316	Baltimore_MD	20707
317	Baltimore_MD	20708
318	Baltimore_MD	20710
319	Baltimore_MD	20711
320	Baltimore_MD	20712
321	Baltimore_MD	20715
322	Baltimore_MD	20716
323	Baltimore_MD	20720
324	Baltimore_MD	20721
325	Baltimore_MD	20722
326	Baltimore_MD	20723
327	Baltimore_MD	20724
328	Baltimore_MD	20733
329	Baltimore_MD	20735
330	Baltimore_MD	20737
331	Baltimore_MD	20740
332	Baltimore_MD	20742
333	Baltimore_MD	20743
334	Baltimore_MD	20744
335	Baltimore_MD	20745
336	Baltimore_MD	20746
337	Baltimore_MD	20747
338	Baltimore_MD	20748
339	Baltimore_MD	20751
340	Baltimore_MD	20755
341	Baltimore_MD	20758
342	Baltimore_MD	20759
343	Baltimore_MD	20762
344	Baltimore_MD	20763
345	Baltimore_MD	20764
346	Baltimore_MD	20765
347	Baltimore_MD	20769
348	Baltimore_MD	20770
349	Baltimore_MD	20771
350	Baltimore_MD	20772
351	Baltimore_MD	20774
352	Baltimore_MD	20776
353	Baltimore_MD	20777
354	Baltimore_MD	20778
355	Baltimore_MD	20779
356	Baltimore_MD	20781
357	Baltimore_MD	20782
358	Baltimore_MD	20783
359	Baltimore_MD	20784
360	Baltimore_MD	20785
361	Baltimore_MD	20794
362	Baltimore_MD	20812
363	Baltimore_MD	20814
364	Baltimore_MD	20815
365	Baltimore_MD	20816
366	Baltimore_MD	20817
367	Baltimore_MD	20818
368	Baltimore_MD	20832
369	Baltimore_MD	20833
370	Baltimore_MD	20837
371	Baltimore_MD	20838
372	Baltimore_MD	20839
373	Baltimore_MD	20841
374	Baltimore_MD	20842
375	Baltimore_MD	20850
376	Baltimore_MD	20851
377	Baltimore_MD	20852
378	Baltimore_MD	20853
379	Baltimore_MD	20854
380	Baltimore_MD	20855
381	Baltimore_MD	20860
382	Baltimore_MD	20861
383	Baltimore_MD	20862
384	Baltimore_MD	20866
385	Baltimore_MD	20868
386	Baltimore_MD	20871
387	Baltimore_MD	20872
388	Baltimore_MD	20874
389	Baltimore_MD	20876
390	Baltimore_MD	20877
391	Baltimore_MD	20878
392	Baltimore_MD	20879
393	Baltimore_MD	20880
394	Baltimore_MD	20882
395	Baltimore_MD	20886
396	Baltimore_MD	20889
397	Baltimore_MD	20895
398	Baltimore_MD	20896
399	Baltimore_MD	20899
400	Baltimore_MD	20901
401	Baltimore_MD	20902
402	Baltimore_MD	20903
403	Baltimore_MD	20904
404	Baltimore_MD	20905
405	Baltimore_MD	20906
406	Baltimore_MD	20910
407	Baltimore_MD	20912
408	Baltimore_MD	20993
409	Baltimore_MD	21001
410	Baltimore_MD	21005
411	Baltimore_MD	21009
412	Baltimore_MD	21010
413	Baltimore_MD	21012
414	Baltimore_MD	21013
415	Baltimore_MD	21014
416	Baltimore_MD	21015
417	Baltimore_MD	21017
418	Baltimore_MD	21022
419	Baltimore_MD	21028
420	Baltimore_MD	21029
421	Baltimore_MD	21030
422	Baltimore_MD	21031
423	Baltimore_MD	21032
424	Baltimore_MD	21034
425	Baltimore_MD	21035
426	Baltimore_MD	21036
427	Baltimore_MD	21037
428	Baltimore_MD	21040
429	Baltimore_MD	21042
430	Baltimore_MD	21043
431	Baltimore_MD	21044
432	Baltimore_MD	21045
433	Baltimore_MD	21046
434	Baltimore_MD	21047
435	Baltimore_MD	21048
436	Baltimore_MD	21050
437	Baltimore_MD	21051
438	Baltimore_MD	21052
439	Baltimore_MD	21053
440	Baltimore_MD	21054
441	Baltimore_MD	21056
442	Baltimore_MD	21057
443	Baltimore_MD	21060
444	Baltimore_MD	21061
445	Baltimore_MD	21071
446	Baltimore_MD	21074
447	Baltimore_MD	21075
448	Baltimore_MD	21076
449	Baltimore_MD	21077
450	Baltimore_MD	21078
451	Baltimore_MD	21082
452	Baltimore_MD	21084
453	Baltimore_MD	21085
454	Baltimore_MD	21087
455	Baltimore_MD	21090
456	Baltimore_MD	21093
457	Baltimore_MD	21102
458	Baltimore_MD	21104
459	Baltimore_MD	21105
460	Baltimore_MD	21108
461	Baltimore_MD	21111
462	Baltimore_MD	21113
463	Baltimore_MD	21114
464	Baltimore_MD	21117
465	Baltimore_MD	21120
466	Baltimore_MD	21122
467	Baltimore_MD	21128
468	Baltimore_MD	21130
469	Baltimore_MD	21131
470	Baltimore_MD	21132
471	Baltimore_MD	21133
472	Baltimore_MD	21136
473	Baltimore_MD	21140
474	Baltimore_MD	21144
475	Baltimore_MD	21146
476	Baltimore_MD	21152
477	Baltimore_MD	21153
478	Baltimore_MD	21154
479	Baltimore_MD	21155
480	Baltimore_MD	21156
481	Baltimore_MD	21157
482	Baltimore_MD	21158
483	Baltimore_MD	21160
484	Baltimore_MD	21161
485	Baltimore_MD	21162
486	Baltimore_MD	21163
487	Baltimore_MD	21201
488	Baltimore_MD	21202
489	Baltimore_MD	21204
490	Baltimore_MD	21205
491	Baltimore_MD	21206
492	Baltimore_MD	21207
493	Baltimore_MD	21208
494	Baltimore_MD	21209
495	Baltimore_MD	21210
496	Baltimore_MD	21211
497	Baltimore_MD	21212
498	Baltimore_MD	21213
499	Baltimore_MD	21214
500	Baltimore_MD	21215
501	Baltimore_MD	21216
502	Baltimore_MD	21217
503	Baltimore_MD	21218
504	Baltimore_MD	21219
505	Baltimore_MD	21220
506	Baltimore_MD	21221
507	Baltimore_MD	21222
508	Baltimore_MD	21223
509	Baltimore_MD	21224
510	Baltimore_MD	21225
511	Baltimore_MD	21226
512	Baltimore_MD	21227
513	Baltimore_MD	21228
514	Baltimore_MD	21229
515	Baltimore_MD	21230
516	Baltimore_MD	21231
517	Baltimore_MD	21234
518	Baltimore_MD	21236
519	Baltimore_MD	21237
520	Baltimore_MD	21239
521	Baltimore_MD	21240
522	Baltimore_MD	21244
523	Baltimore_MD	21250
524	Baltimore_MD	21251
525	Baltimore_MD	21252
526	Baltimore_MD	21278
527	Baltimore_MD	21286
528	Baltimore_MD	21287
529	Baltimore_MD	21401
530	Baltimore_MD	21402
531	Baltimore_MD	21403
532	Baltimore_MD	21405
533	Baltimore_MD	21409
534	Baltimore_MD	21607
535	Baltimore_MD	21610
536	Baltimore_MD	21617
537	Baltimore_MD	21619
538	Baltimore_MD	21620
539	Baltimore_MD	21623
540	Baltimore_MD	21628
541	Baltimore_MD	21635
542	Baltimore_MD	21638
543	Baltimore_MD	21644
544	Baltimore_MD	21645
545	Baltimore_MD	21650
546	Baltimore_MD	21651
547	Baltimore_MD	21657
548	Baltimore_MD	21658
549	Baltimore_MD	21661
550	Baltimore_MD	21666
551	Baltimore_MD	21667
552	Baltimore_MD	21668
553	Baltimore_MD	21678
554	Baltimore_MD	21701
555	Baltimore_MD	21702
556	Baltimore_MD	21703
557	Baltimore_MD	21704
558	Baltimore_MD	21705
559	Baltimore_MD	21710
560	Baltimore_MD	21714
561	Baltimore_MD	21716
562	Baltimore_MD	21717
563	Baltimore_MD	21718
564	Baltimore_MD	21723
565	Baltimore_MD	21727
566	Baltimore_MD	21737
567	Baltimore_MD	21738
568	Baltimore_MD	21754
569	Baltimore_MD	21755
570	Baltimore_MD	21757
571	Baltimore_MD	21758
572	Baltimore_MD	21762
573	Baltimore_MD	21769
574	Baltimore_MD	21770
575	Baltimore_MD	21771
576	Baltimore_MD	21773
577	Baltimore_MD	21774
578	Baltimore_MD	21775
579	Baltimore_MD	21776
580	Baltimore_MD	21777
581	Baltimore_MD	21778
582	Baltimore_MD	21780
583	Baltimore_MD	21784
584	Baltimore_MD	21787
585	Baltimore_MD	21788
586	Baltimore_MD	21790
587	Baltimore_MD	21791
588	Baltimore_MD	21793
589	Baltimore_MD	21794
590	Baltimore_MD	21797
591	Baltimore_MD	21798
592	Charlotte_NC	27013
593	Charlotte_NC	27054
594	Charlotte_NC	28006
595	Charlotte_NC	28012
596	Charlotte_NC	28016
597	Charlotte_NC	28021
598	Charlotte_NC	28023
599	Charlotte_NC	28025
600	Charlotte_NC	28027
601	Charlotte_NC	28031
602	Charlotte_NC	28032
603	Charlotte_NC	28033
604	Charlotte_NC	28034
605	Charlotte_NC	28036
606	Charlotte_NC	28037
607	Charlotte_NC	28039
608	Charlotte_NC	28052
609	Charlotte_NC	28054
610	Charlotte_NC	28056
611	Charlotte_NC	28071
612	Charlotte_NC	28072
613	Charlotte_NC	28075
614	Charlotte_NC	28077
615	Charlotte_NC	28078
616	Charlotte_NC	28079
617	Charlotte_NC	28080
618	Charlotte_NC	28081
619	Charlotte_NC	28083
620	Charlotte_NC	28088
621	Charlotte_NC	28092
622	Charlotte_NC	28098
623	Charlotte_NC	28101
624	Charlotte_NC	28103
625	Charlotte_NC	28104
626	Charlotte_NC	28105
627	Charlotte_NC	28107
628	Charlotte_NC	28108
629	Charlotte_NC	28110
630	Charlotte_NC	28112
631	Charlotte_NC	28115
632	Charlotte_NC	28117
633	Charlotte_NC	28120
634	Charlotte_NC	28124
635	Charlotte_NC	28125
636	Charlotte_NC	28134
637	Charlotte_NC	28138
638	Charlotte_NC	28144
639	Charlotte_NC	28146
640	Charlotte_NC	28147
641	Charlotte_NC	28159
642	Charlotte_NC	28164
643	Charlotte_NC	28166
644	Charlotte_NC	28168
645	Charlotte_NC	28173
646	Charlotte_NC	28174
647	Charlotte_NC	28202
648	Charlotte_NC	28203
649	Charlotte_NC	28204
650	Charlotte_NC	28205
651	Charlotte_NC	28206
652	Charlotte_NC	28207
653	Charlotte_NC	28208
654	Charlotte_NC	28209
655	Charlotte_NC	28210
656	Charlotte_NC	28211
657	Charlotte_NC	28212
658	Charlotte_NC	28213
659	Charlotte_NC	28214
660	Charlotte_NC	28215
661	Charlotte_NC	28216
662	Charlotte_NC	28217
663	Charlotte_NC	28223
664	Charlotte_NC	28226
665	Charlotte_NC	28227
666	Charlotte_NC	28244
667	Charlotte_NC	28253
668	Charlotte_NC	28262
669	Charlotte_NC	28269
670	Charlotte_NC	28270
671	Charlotte_NC	28273
672	Charlotte_NC	28274
673	Charlotte_NC	28277
674	Charlotte_NC	28278
675	Charlotte_NC	28280
676	Charlotte_NC	28282
677	Charlotte_NC	28625
678	Charlotte_NC	28634
679	Charlotte_NC	28660
680	Charlotte_NC	28677
681	Charlotte_NC	28689
682	Charlotte_NC	29058
683	Charlotte_NC	29067
684	Charlotte_NC	29704
685	Charlotte_NC	29707
686	Charlotte_NC	29708
687	Charlotte_NC	29710
688	Charlotte_NC	29715
689	Charlotte_NC	29717
690	Charlotte_NC	29720
691	Charlotte_NC	29726
692	Charlotte_NC	29730
693	Charlotte_NC	29732
694	Charlotte_NC	29733
695	Charlotte_NC	29742
696	Charlotte_NC	29743
697	Charlotte_NC	29745
698	Chicago_IL	46303
699	Chicago_IL	46307
700	Chicago_IL	46311
701	Chicago_IL	46312
702	Chicago_IL	46319
703	Chicago_IL	46320
704	Chicago_IL	46321
705	Chicago_IL	46322
706	Chicago_IL	46323
707	Chicago_IL	46324
708	Chicago_IL	46327
709	Chicago_IL	46342
710	Chicago_IL	46356
711	Chicago_IL	46373
712	Chicago_IL	46375
713	Chicago_IL	46376
714	Chicago_IL	46377
715	Chicago_IL	46394
716	Chicago_IL	46402
717	Chicago_IL	46403
718	Chicago_IL	46404
719	Chicago_IL	46405
720	Chicago_IL	46406
721	Chicago_IL	46407
722	Chicago_IL	46408
723	Chicago_IL	46409
724	Chicago_IL	46410
725	Chicago_IL	60002
726	Chicago_IL	60004
727	Chicago_IL	60005
728	Chicago_IL	60007
729	Chicago_IL	60008
730	Chicago_IL	60010
731	Chicago_IL	60012
732	Chicago_IL	60013
733	Chicago_IL	60014
734	Chicago_IL	60015
735	Chicago_IL	60016
736	Chicago_IL	60018
737	Chicago_IL	60020
738	Chicago_IL	60021
739	Chicago_IL	60022
740	Chicago_IL	60025
741	Chicago_IL	60026
742	Chicago_IL	60029
743	Chicago_IL	60030
744	Chicago_IL	60031
745	Chicago_IL	60033
746	Chicago_IL	60034
747	Chicago_IL	60035
748	Chicago_IL	60037
749	Chicago_IL	60040
750	Chicago_IL	60041
751	Chicago_IL	60042
752	Chicago_IL	60043
753	Chicago_IL	60044
754	Chicago_IL	60045
755	Chicago_IL	60046
756	Chicago_IL	60047
757	Chicago_IL	60048
758	Chicago_IL	60050
759	Chicago_IL	60051
760	Chicago_IL	60053
761	Chicago_IL	60056
762	Chicago_IL	60060
763	Chicago_IL	60061
764	Chicago_IL	60062
765	Chicago_IL	60064
766	Chicago_IL	60067
767	Chicago_IL	60068
768	Chicago_IL	60069
769	Chicago_IL	60070
770	Chicago_IL	60071
771	Chicago_IL	60072
772	Chicago_IL	60073
773	Chicago_IL	60074
774	Chicago_IL	60076
775	Chicago_IL	60077
776	Chicago_IL	60081
777	Chicago_IL	60082
778	Chicago_IL	60083
779	Chicago_IL	60084
780	Chicago_IL	60085
781	Chicago_IL	60087
782	Chicago_IL	60088
783	Chicago_IL	60089
784	Chicago_IL	60090
785	Chicago_IL	60091
786	Chicago_IL	60093
787	Chicago_IL	60096
788	Chicago_IL	60097
789	Chicago_IL	60098
790	Chicago_IL	60099
791	Chicago_IL	60101
792	Chicago_IL	60102
793	Chicago_IL	60103
794	Chicago_IL	60104
795	Chicago_IL	60106
796	Chicago_IL	60107
797	Chicago_IL	60108
798	Chicago_IL	60109
799	Chicago_IL	60110
800	Chicago_IL	60111
801	Chicago_IL	60112
802	Chicago_IL	60115
803	Chicago_IL	60118
804	Chicago_IL	60119
805	Chicago_IL	60120
806	Chicago_IL	60123
807	Chicago_IL	60124
808	Chicago_IL	60126
809	Chicago_IL	60129
810	Chicago_IL	60130
811	Chicago_IL	60131
812	Chicago_IL	60133
813	Chicago_IL	60134
814	Chicago_IL	60135
815	Chicago_IL	60136
816	Chicago_IL	60137
817	Chicago_IL	60139
818	Chicago_IL	60140
819	Chicago_IL	60141
820	Chicago_IL	60142
821	Chicago_IL	60143
822	Chicago_IL	60144
823	Chicago_IL	60145
824	Chicago_IL	60146
825	Chicago_IL	60147
826	Chicago_IL	60148
827	Chicago_IL	60150
828	Chicago_IL	60151
829	Chicago_IL	60152
830	Chicago_IL	60153
831	Chicago_IL	60154
832	Chicago_IL	60155
833	Chicago_IL	60156
834	Chicago_IL	60157
835	Chicago_IL	60160
836	Chicago_IL	60162
837	Chicago_IL	60163
838	Chicago_IL	60164
839	Chicago_IL	60165
840	Chicago_IL	60169
841	Chicago_IL	60171
842	Chicago_IL	60172
843	Chicago_IL	60173
844	Chicago_IL	60174
845	Chicago_IL	60175
846	Chicago_IL	60176
847	Chicago_IL	60177
848	Chicago_IL	60178
849	Chicago_IL	60180
850	Chicago_IL	60181
851	Chicago_IL	60184
852	Chicago_IL	60185
853	Chicago_IL	60187
854	Chicago_IL	60188
855	Chicago_IL	60189
856	Chicago_IL	60190
857	Chicago_IL	60191
858	Chicago_IL	60192
859	Chicago_IL	60193
860	Chicago_IL	60194
861	Chicago_IL	60195
862	Chicago_IL	60196
863	Chicago_IL	60201
864	Chicago_IL	60202
865	Chicago_IL	60203
866	Chicago_IL	60208
867	Chicago_IL	60301
868	Chicago_IL	60302
869	Chicago_IL	60304
870	Chicago_IL	60305
871	Chicago_IL	60401
872	Chicago_IL	60402
873	Chicago_IL	60403
874	Chicago_IL	60404
875	Chicago_IL	60406
876	Chicago_IL	60407
877	Chicago_IL	60408
878	Chicago_IL	60409
879	Chicago_IL	60410
880	Chicago_IL	60411
881	Chicago_IL	60415
882	Chicago_IL	60416
883	Chicago_IL	60417
884	Chicago_IL	60418
885	Chicago_IL	60419
886	Chicago_IL	60421
887	Chicago_IL	60422
888	Chicago_IL	60423
889	Chicago_IL	60424
890	Chicago_IL	60425
891	Chicago_IL	60426
892	Chicago_IL	60428
893	Chicago_IL	60429
894	Chicago_IL	60430
895	Chicago_IL	60431
896	Chicago_IL	60432
897	Chicago_IL	60433
898	Chicago_IL	60435
899	Chicago_IL	60436
900	Chicago_IL	60437
901	Chicago_IL	60438
902	Chicago_IL	60439
903	Chicago_IL	60440
904	Chicago_IL	60441
905	Chicago_IL	60442
906	Chicago_IL	60443
907	Chicago_IL	60444
908	Chicago_IL	60445
909	Chicago_IL	60446
910	Chicago_IL	60447
911	Chicago_IL	60448
912	Chicago_IL	60449
913	Chicago_IL	60450
914	Chicago_IL	60451
915	Chicago_IL	60452
916	Chicago_IL	60453
917	Chicago_IL	60455
918	Chicago_IL	60456
919	Chicago_IL	60457
920	Chicago_IL	60458
921	Chicago_IL	60459
922	Chicago_IL	60461
923	Chicago_IL	60462
924	Chicago_IL	60463
925	Chicago_IL	60464
926	Chicago_IL	60465
927	Chicago_IL	60466
928	Chicago_IL	60467
929	Chicago_IL	60468
930	Chicago_IL	60469
931	Chicago_IL	60470
932	Chicago_IL	60471
933	Chicago_IL	60472
934	Chicago_IL	60473
935	Chicago_IL	60474
936	Chicago_IL	60475
937	Chicago_IL	60476
938	Chicago_IL	60477
939	Chicago_IL	60478
940	Chicago_IL	60479
941	Chicago_IL	60480
942	Chicago_IL	60481
943	Chicago_IL	60482
944	Chicago_IL	60484
945	Chicago_IL	60487
946	Chicago_IL	60490
947	Chicago_IL	60491
948	Chicago_IL	60499
949	Chicago_IL	60501
950	Chicago_IL	60502
951	Chicago_IL	60503
952	Chicago_IL	60504
953	Chicago_IL	60505
954	Chicago_IL	60506
955	Chicago_IL	60510
956	Chicago_IL	60511
957	Chicago_IL	60512
958	Chicago_IL	60513
959	Chicago_IL	60514
960	Chicago_IL	60515
961	Chicago_IL	60516
962	Chicago_IL	60517
963	Chicago_IL	60518
964	Chicago_IL	60519
965	Chicago_IL	60520
966	Chicago_IL	60521
967	Chicago_IL	60523
968	Chicago_IL	60525
969	Chicago_IL	60526
970	Chicago_IL	60527
971	Chicago_IL	60531
972	Chicago_IL	60532
973	Chicago_IL	60534
974	Chicago_IL	60536
975	Chicago_IL	60537
976	Chicago_IL	60538
977	Chicago_IL	60539
978	Chicago_IL	60540
979	Chicago_IL	60541
980	Chicago_IL	60542
981	Chicago_IL	60543
982	Chicago_IL	60544
983	Chicago_IL	60545
984	Chicago_IL	60546
985	Chicago_IL	60548
986	Chicago_IL	60549
987	Chicago_IL	60550
988	Chicago_IL	60551
989	Chicago_IL	60552
990	Chicago_IL	60554
991	Chicago_IL	60555
992	Chicago_IL	60556
993	Chicago_IL	60557
994	Chicago_IL	60558
995	Chicago_IL	60559
996	Chicago_IL	60560
997	Chicago_IL	60561
998	Chicago_IL	60563
999	Chicago_IL	60564
1000	Chicago_IL	60565
1001	Chicago_IL	60585
1002	Chicago_IL	60586
1003	Chicago_IL	60601
1004	Chicago_IL	60602
1005	Chicago_IL	60603
1006	Chicago_IL	60604
1007	Chicago_IL	60605
1008	Chicago_IL	60606
1009	Chicago_IL	60607
1010	Chicago_IL	60608
1011	Chicago_IL	60609
1012	Chicago_IL	60610
1013	Chicago_IL	60611
1014	Chicago_IL	60612
1015	Chicago_IL	60613
1016	Chicago_IL	60614
1017	Chicago_IL	60615
1018	Chicago_IL	60616
1019	Chicago_IL	60617
1020	Chicago_IL	60618
1021	Chicago_IL	60619
1022	Chicago_IL	60620
1023	Chicago_IL	60621
1024	Chicago_IL	60622
1025	Chicago_IL	60623
1026	Chicago_IL	60624
1027	Chicago_IL	60625
1028	Chicago_IL	60626
1029	Chicago_IL	60628
1030	Chicago_IL	60629
1031	Chicago_IL	60630
1032	Chicago_IL	60631
1033	Chicago_IL	60632
1034	Chicago_IL	60633
1035	Chicago_IL	60634
1036	Chicago_IL	60636
1037	Chicago_IL	60637
1038	Chicago_IL	60638
1039	Chicago_IL	60639
1040	Chicago_IL	60640
1041	Chicago_IL	60641
1042	Chicago_IL	60642
1043	Chicago_IL	60643
1044	Chicago_IL	60644
1045	Chicago_IL	60645
1046	Chicago_IL	60646
1047	Chicago_IL	60647
1048	Chicago_IL	60649
1049	Chicago_IL	60651
1050	Chicago_IL	60652
1051	Chicago_IL	60653
1052	Chicago_IL	60654
1053	Chicago_IL	60655
1054	Chicago_IL	60656
1055	Chicago_IL	60657
1056	Chicago_IL	60659
1057	Chicago_IL	60660
1058	Chicago_IL	60661
1059	Chicago_IL	60666
1060	Chicago_IL	60706
1061	Chicago_IL	60707
1062	Chicago_IL	60712
1063	Chicago_IL	60714
1064	Chicago_IL	60803
1065	Chicago_IL	60804
1066	Chicago_IL	60805
1067	Chicago_IL	60827
1068	Chicago_IL	61301
1069	Chicago_IL	61316
1070	Chicago_IL	61321
1071	Chicago_IL	61325
1072	Chicago_IL	61332
1073	Chicago_IL	61334
1074	Chicago_IL	61341
1075	Chicago_IL	61342
1076	Chicago_IL	61348
1077	Chicago_IL	61350
1078	Chicago_IL	61354
1079	Chicago_IL	61358
1080	Chicago_IL	61360
1081	Chicago_IL	61364
1082	Chicago_IL	61370
1083	Chicago_IL	61372
1084	Chicago_IL	61373
1085	Columbus_OH	43001
1086	Columbus_OH	43002
1087	Columbus_OH	43003
1088	Columbus_OH	43004
1089	Columbus_OH	43007
1090	Columbus_OH	43008
1091	Columbus_OH	43013
1092	Columbus_OH	43015
1093	Columbus_OH	43016
1094	Columbus_OH	43017
1095	Columbus_OH	43018
1096	Columbus_OH	43021
1097	Columbus_OH	43023
1098	Columbus_OH	43025
1099	Columbus_OH	43026
1100	Columbus_OH	43029
1101	Columbus_OH	43030
1102	Columbus_OH	43031
1103	Columbus_OH	43032
1104	Columbus_OH	43033
1105	Columbus_OH	43035
1106	Columbus_OH	43036
1107	Columbus_OH	43040
1108	Columbus_OH	43045
1109	Columbus_OH	43046
1110	Columbus_OH	43054
1111	Columbus_OH	43055
1112	Columbus_OH	43056
1113	Columbus_OH	43061
1114	Columbus_OH	43062
1115	Columbus_OH	43064
1116	Columbus_OH	43065
1117	Columbus_OH	43066
1118	Columbus_OH	43067
1119	Columbus_OH	43068
1120	Columbus_OH	43071
1121	Columbus_OH	43074
1122	Columbus_OH	43076
1123	Columbus_OH	43077
1124	Columbus_OH	43080
1125	Columbus_OH	43081
1126	Columbus_OH	43082
1127	Columbus_OH	43085
1128	Columbus_OH	43102
1129	Columbus_OH	43103
1130	Columbus_OH	43105
1131	Columbus_OH	43107
1132	Columbus_OH	43109
1133	Columbus_OH	43110
1134	Columbus_OH	43112
1135	Columbus_OH	43113
1136	Columbus_OH	43116
1137	Columbus_OH	43117
1138	Columbus_OH	43119
1139	Columbus_OH	43123
1140	Columbus_OH	43125
1141	Columbus_OH	43126
1142	Columbus_OH	43127
1143	Columbus_OH	43130
1144	Columbus_OH	43135
1145	Columbus_OH	43136
1146	Columbus_OH	43137
1147	Columbus_OH	43138
1148	Columbus_OH	43140
1149	Columbus_OH	43143
1150	Columbus_OH	43145
1151	Columbus_OH	43146
1152	Columbus_OH	43147
1153	Columbus_OH	43148
1154	Columbus_OH	43149
1155	Columbus_OH	43150
1156	Columbus_OH	43151
1157	Columbus_OH	43152
1158	Columbus_OH	43153
1159	Columbus_OH	43154
1160	Columbus_OH	43155
1161	Columbus_OH	43156
1162	Columbus_OH	43157
1163	Columbus_OH	43162
1164	Columbus_OH	43164
1165	Columbus_OH	43201
1166	Columbus_OH	43202
1167	Columbus_OH	43203
1168	Columbus_OH	43204
1169	Columbus_OH	43205
1170	Columbus_OH	43206
1171	Columbus_OH	43207
1172	Columbus_OH	43209
1173	Columbus_OH	43210
1174	Columbus_OH	43211
1175	Columbus_OH	43212
1176	Columbus_OH	43213
1177	Columbus_OH	43214
1178	Columbus_OH	43215
1179	Columbus_OH	43216
1180	Columbus_OH	43217
1181	Columbus_OH	43219
1182	Columbus_OH	43220
1183	Columbus_OH	43221
1184	Columbus_OH	43222
1185	Columbus_OH	43223
1186	Columbus_OH	43224
1187	Columbus_OH	43227
1188	Columbus_OH	43228
1189	Columbus_OH	43229
1190	Columbus_OH	43230
1191	Columbus_OH	43231
1192	Columbus_OH	43232
1193	Columbus_OH	43235
1194	Columbus_OH	43240
1195	Columbus_OH	43315
1196	Columbus_OH	43317
1197	Columbus_OH	43320
1198	Columbus_OH	43321
1199	Columbus_OH	43334
1200	Columbus_OH	43338
1201	Columbus_OH	43344
1202	Columbus_OH	43350
1203	Columbus_OH	43721
1204	Columbus_OH	43730
1205	Columbus_OH	43731
1206	Columbus_OH	43739
1207	Columbus_OH	43740
1208	Columbus_OH	43748
1209	Columbus_OH	43760
1210	Columbus_OH	43761
1211	Columbus_OH	43764
1212	Columbus_OH	43766
1213	Columbus_OH	43782
1214	Columbus_OH	43783
1215	Dallas_TX	75001
1216	Dallas_TX	75002
1217	Dallas_TX	75006
1218	Dallas_TX	75007
1219	Dallas_TX	75009
1220	Dallas_TX	75010
1221	Dallas_TX	75013
1222	Dallas_TX	75019
1223	Dallas_TX	75022
1224	Dallas_TX	75023
1225	Dallas_TX	75024
1226	Dallas_TX	75025
1227	Dallas_TX	75028
1228	Dallas_TX	75032
1229	Dallas_TX	75034
1230	Dallas_TX	75035
1231	Dallas_TX	75038
1232	Dallas_TX	75039
1233	Dallas_TX	75040
1234	Dallas_TX	75041
1235	Dallas_TX	75042
1236	Dallas_TX	75043
1237	Dallas_TX	75044
1238	Dallas_TX	75048
1239	Dallas_TX	75050
1240	Dallas_TX	75051
1241	Dallas_TX	75052
1242	Dallas_TX	75054
1243	Dallas_TX	75056
1244	Dallas_TX	75057
1245	Dallas_TX	75060
1246	Dallas_TX	75061
1247	Dallas_TX	75062
1248	Dallas_TX	75063
1249	Dallas_TX	75065
1250	Dallas_TX	75067
1251	Dallas_TX	75068
1252	Dallas_TX	75069
1253	Dallas_TX	75070
1254	Dallas_TX	75071
1255	Dallas_TX	75074
1256	Dallas_TX	75075
1257	Dallas_TX	75077
1258	Dallas_TX	75078
1259	Dallas_TX	75080
1260	Dallas_TX	75081
1261	Dallas_TX	75082
1262	Dallas_TX	75087
1263	Dallas_TX	75088
1264	Dallas_TX	75089
1265	Dallas_TX	75093
1266	Dallas_TX	75094
1267	Dallas_TX	75098
1268	Dallas_TX	75101
1269	Dallas_TX	75104
1270	Dallas_TX	75114
1271	Dallas_TX	75115
1272	Dallas_TX	75116
1273	Dallas_TX	75119
1274	Dallas_TX	75124
1275	Dallas_TX	75125
1276	Dallas_TX	75126
1277	Dallas_TX	75132
1278	Dallas_TX	75134
1279	Dallas_TX	75135
1280	Dallas_TX	75137
1281	Dallas_TX	75141
1282	Dallas_TX	75142
1283	Dallas_TX	75143
1284	Dallas_TX	75146
1285	Dallas_TX	75147
1286	Dallas_TX	75148
1287	Dallas_TX	75149
1288	Dallas_TX	75150
1289	Dallas_TX	75152
1290	Dallas_TX	75154
1291	Dallas_TX	75156
1292	Dallas_TX	75157
1293	Dallas_TX	75158
1294	Dallas_TX	75159
1295	Dallas_TX	75160
1296	Dallas_TX	75161
1297	Dallas_TX	75163
1298	Dallas_TX	75164
1299	Dallas_TX	75165
1300	Dallas_TX	75166
1301	Dallas_TX	75167
1302	Dallas_TX	75172
1303	Dallas_TX	75173
1304	Dallas_TX	75180
1305	Dallas_TX	75181
1306	Dallas_TX	75182
1307	Dallas_TX	75189
1308	Dallas_TX	75201
1309	Dallas_TX	75202
1310	Dallas_TX	75203
1311	Dallas_TX	75204
1312	Dallas_TX	75205
1313	Dallas_TX	75206
1314	Dallas_TX	75207
1315	Dallas_TX	75208
1316	Dallas_TX	75209
1317	Dallas_TX	75210
1318	Dallas_TX	75211
1319	Dallas_TX	75212
1320	Dallas_TX	75214
1321	Dallas_TX	75215
1322	Dallas_TX	75216
1323	Dallas_TX	75217
1324	Dallas_TX	75218
1325	Dallas_TX	75219
1326	Dallas_TX	75220
1327	Dallas_TX	75223
1328	Dallas_TX	75224
1329	Dallas_TX	75225
1330	Dallas_TX	75226
1331	Dallas_TX	75227
1332	Dallas_TX	75228
1333	Dallas_TX	75229
1334	Dallas_TX	75230
1335	Dallas_TX	75231
1336	Dallas_TX	75232
1337	Dallas_TX	75233
1338	Dallas_TX	75234
1339	Dallas_TX	75235
1340	Dallas_TX	75236
1341	Dallas_TX	75237
1342	Dallas_TX	75238
1343	Dallas_TX	75240
1344	Dallas_TX	75241
1345	Dallas_TX	75243
1346	Dallas_TX	75244
1347	Dallas_TX	75246
1348	Dallas_TX	75247
1349	Dallas_TX	75248
1350	Dallas_TX	75249
1351	Dallas_TX	75251
1352	Dallas_TX	75252
1353	Dallas_TX	75253
1354	Dallas_TX	75254
1355	Dallas_TX	75261
1356	Dallas_TX	75270
1357	Dallas_TX	75287
1358	Dallas_TX	75401
1359	Dallas_TX	75402
1360	Dallas_TX	75407
1361	Dallas_TX	75409
1362	Dallas_TX	75422
1363	Dallas_TX	75423
1364	Dallas_TX	75424
1365	Dallas_TX	75428
1366	Dallas_TX	75442
1367	Dallas_TX	75453
1368	Dallas_TX	75454
1369	Dallas_TX	75474
1370	Dallas_TX	75496
1371	Dallas_TX	75751
1372	Dallas_TX	75752
1373	Dallas_TX	75756
1374	Dallas_TX	75758
1375	Dallas_TX	75770
1376	Dallas_TX	75778
1377	Dallas_TX	76001
1378	Dallas_TX	76002
1379	Dallas_TX	76005
1380	Dallas_TX	76006
1381	Dallas_TX	76008
1382	Dallas_TX	76009
1383	Dallas_TX	76010
1384	Dallas_TX	76011
1385	Dallas_TX	76012
1386	Dallas_TX	76013
1387	Dallas_TX	76014
1388	Dallas_TX	76015
1389	Dallas_TX	76016
1390	Dallas_TX	76017
1391	Dallas_TX	76018
1392	Dallas_TX	76020
1393	Dallas_TX	76021
1394	Dallas_TX	76022
1395	Dallas_TX	76023
1396	Dallas_TX	76028
1397	Dallas_TX	76031
1398	Dallas_TX	76033
1399	Dallas_TX	76034
1400	Dallas_TX	76035
1401	Dallas_TX	76036
1402	Dallas_TX	76039
1403	Dallas_TX	76040
1404	Dallas_TX	76041
1405	Dallas_TX	76043
1406	Dallas_TX	76044
1407	Dallas_TX	76048
1408	Dallas_TX	76049
1409	Dallas_TX	76050
1410	Dallas_TX	76051
1411	Dallas_TX	76052
1412	Dallas_TX	76053
1413	Dallas_TX	76054
1414	Dallas_TX	76058
1415	Dallas_TX	76059
1416	Dallas_TX	76060
1417	Dallas_TX	76061
1418	Dallas_TX	76063
1419	Dallas_TX	76064
1420	Dallas_TX	76065
1421	Dallas_TX	76066
1422	Dallas_TX	76070
1423	Dallas_TX	76071
1424	Dallas_TX	76073
1425	Dallas_TX	76077
1426	Dallas_TX	76078
1427	Dallas_TX	76082
1428	Dallas_TX	76084
1429	Dallas_TX	76085
1430	Dallas_TX	76086
1431	Dallas_TX	76087
1432	Dallas_TX	76088
1433	Dallas_TX	76092
1434	Dallas_TX	76093
1435	Dallas_TX	76102
1436	Dallas_TX	76103
1437	Dallas_TX	76104
1438	Dallas_TX	76105
1439	Dallas_TX	76106
1440	Dallas_TX	76107
1441	Dallas_TX	76108
1442	Dallas_TX	76109
1443	Dallas_TX	76110
1444	Dallas_TX	76111
1445	Dallas_TX	76112
1446	Dallas_TX	76114
1447	Dallas_TX	76115
1448	Dallas_TX	76116
1449	Dallas_TX	76117
1450	Dallas_TX	76118
1451	Dallas_TX	76119
1452	Dallas_TX	76120
1453	Dallas_TX	76122
1454	Dallas_TX	76123
1455	Dallas_TX	76126
1456	Dallas_TX	76127
1457	Dallas_TX	76129
1458	Dallas_TX	76131
1459	Dallas_TX	76132
1460	Dallas_TX	76133
1461	Dallas_TX	76134
1462	Dallas_TX	76135
1463	Dallas_TX	76137
1464	Dallas_TX	76140
1465	Dallas_TX	76148
1466	Dallas_TX	76155
1467	Dallas_TX	76164
1468	Dallas_TX	76177
1469	Dallas_TX	76179
1470	Dallas_TX	76180
1471	Dallas_TX	76182
1472	Dallas_TX	76201
1473	Dallas_TX	76203
1474	Dallas_TX	76205
1475	Dallas_TX	76207
1476	Dallas_TX	76208
1477	Dallas_TX	76209
1478	Dallas_TX	76210
1479	Dallas_TX	76225
1480	Dallas_TX	76226
1481	Dallas_TX	76227
1482	Dallas_TX	76234
1483	Dallas_TX	76244
1484	Dallas_TX	76247
1485	Dallas_TX	76248
1486	Dallas_TX	76249
1487	Dallas_TX	76258
1488	Dallas_TX	76259
1489	Dallas_TX	76262
1490	Dallas_TX	76266
1491	Dallas_TX	76426
1492	Dallas_TX	76431
1493	Dallas_TX	76462
1494	Dallas_TX	76476
1495	Dallas_TX	76487
1496	Dallas_TX	76490
1497	Dallas_TX	76623
1498	Dallas_TX	76651
1499	Dallas_TX	76670
1500	Detroit_MI	48001
1501	Detroit_MI	48002
1502	Detroit_MI	48003
1503	Detroit_MI	48004
1504	Detroit_MI	48005
1505	Detroit_MI	48006
1506	Detroit_MI	48009
1507	Detroit_MI	48014
1508	Detroit_MI	48015
1509	Detroit_MI	48017
1510	Detroit_MI	48021
1511	Detroit_MI	48022
1512	Detroit_MI	48023
1513	Detroit_MI	48025
1514	Detroit_MI	48026
1515	Detroit_MI	48027
1516	Detroit_MI	48028
1517	Detroit_MI	48030
1518	Detroit_MI	48032
1519	Detroit_MI	48033
1520	Detroit_MI	48034
1521	Detroit_MI	48035
1522	Detroit_MI	48036
1523	Detroit_MI	48038
1524	Detroit_MI	48039
1525	Detroit_MI	48040
1526	Detroit_MI	48041
1527	Detroit_MI	48042
1528	Detroit_MI	48043
1529	Detroit_MI	48044
1530	Detroit_MI	48045
1531	Detroit_MI	48047
1532	Detroit_MI	48048
1533	Detroit_MI	48049
1534	Detroit_MI	48050
1535	Detroit_MI	48051
1536	Detroit_MI	48054
1537	Detroit_MI	48059
1538	Detroit_MI	48060
1539	Detroit_MI	48062
1540	Detroit_MI	48063
1541	Detroit_MI	48064
1542	Detroit_MI	48065
1543	Detroit_MI	48066
1544	Detroit_MI	48067
1545	Detroit_MI	48069
1546	Detroit_MI	48070
1547	Detroit_MI	48071
1548	Detroit_MI	48072
1549	Detroit_MI	48073
1550	Detroit_MI	48074
1551	Detroit_MI	48075
1552	Detroit_MI	48076
1553	Detroit_MI	48079
1554	Detroit_MI	48080
1555	Detroit_MI	48081
1556	Detroit_MI	48082
1557	Detroit_MI	48083
1558	Detroit_MI	48084
1559	Detroit_MI	48085
1560	Detroit_MI	48088
1561	Detroit_MI	48089
1562	Detroit_MI	48090
1563	Detroit_MI	48091
1564	Detroit_MI	48092
1565	Detroit_MI	48093
1566	Detroit_MI	48094
1567	Detroit_MI	48095
1568	Detroit_MI	48096
1569	Detroit_MI	48097
1570	Detroit_MI	48098
1571	Detroit_MI	48101
1572	Detroit_MI	48103
1573	Detroit_MI	48104
1574	Detroit_MI	48105
1575	Detroit_MI	48108
1576	Detroit_MI	48109
1577	Detroit_MI	48110
1578	Detroit_MI	48111
1579	Detroit_MI	48114
1580	Detroit_MI	48116
1581	Detroit_MI	48117
1582	Detroit_MI	48118
1583	Detroit_MI	48120
1584	Detroit_MI	48122
1585	Detroit_MI	48124
1586	Detroit_MI	48125
1587	Detroit_MI	48126
1588	Detroit_MI	48127
1589	Detroit_MI	48128
1590	Detroit_MI	48130
1591	Detroit_MI	48131
1592	Detroit_MI	48133
1593	Detroit_MI	48134
1594	Detroit_MI	48135
1595	Detroit_MI	48137
1596	Detroit_MI	48138
1597	Detroit_MI	48139
1598	Detroit_MI	48140
1599	Detroit_MI	48141
1600	Detroit_MI	48143
1601	Detroit_MI	48144
1602	Detroit_MI	48145
1603	Detroit_MI	48146
1604	Detroit_MI	48150
1605	Detroit_MI	48152
1606	Detroit_MI	48154
1607	Detroit_MI	48157
1608	Detroit_MI	48158
1609	Detroit_MI	48159
1610	Detroit_MI	48160
1611	Detroit_MI	48161
1612	Detroit_MI	48162
1613	Detroit_MI	48164
1614	Detroit_MI	48165
1615	Detroit_MI	48166
1616	Detroit_MI	48167
1617	Detroit_MI	48168
1618	Detroit_MI	48169
1619	Detroit_MI	48170
1620	Detroit_MI	48173
1621	Detroit_MI	48174
1622	Detroit_MI	48176
1623	Detroit_MI	48177
1624	Detroit_MI	48178
1625	Detroit_MI	48179
1626	Detroit_MI	48180
1627	Detroit_MI	48182
1628	Detroit_MI	48183
1629	Detroit_MI	48184
1630	Detroit_MI	48185
1631	Detroit_MI	48186
1632	Detroit_MI	48187
1633	Detroit_MI	48188
1634	Detroit_MI	48189
1635	Detroit_MI	48190
1636	Detroit_MI	48191
1637	Detroit_MI	48192
1638	Detroit_MI	48193
1639	Detroit_MI	48195
1640	Detroit_MI	48197
1641	Detroit_MI	48198
1642	Detroit_MI	48201
1643	Detroit_MI	48202
1644	Detroit_MI	48203
1645	Detroit_MI	48204
1646	Detroit_MI	48205
1647	Detroit_MI	48206
1648	Detroit_MI	48207
1649	Detroit_MI	48208
1650	Detroit_MI	48209
1651	Detroit_MI	48210
1652	Detroit_MI	48211
1653	Detroit_MI	48212
1654	Detroit_MI	48213
1655	Detroit_MI	48214
1656	Detroit_MI	48215
1657	Detroit_MI	48216
1658	Detroit_MI	48217
1659	Detroit_MI	48218
1660	Detroit_MI	48219
1661	Detroit_MI	48220
1662	Detroit_MI	48221
1663	Detroit_MI	48223
1664	Detroit_MI	48224
1665	Detroit_MI	48225
1666	Detroit_MI	48226
1667	Detroit_MI	48227
1668	Detroit_MI	48228
1669	Detroit_MI	48229
1670	Detroit_MI	48230
1671	Detroit_MI	48233
1672	Detroit_MI	48234
1673	Detroit_MI	48235
1674	Detroit_MI	48236
1675	Detroit_MI	48237
1676	Detroit_MI	48238
1677	Detroit_MI	48239
1678	Detroit_MI	48240
1679	Detroit_MI	48242
1680	Detroit_MI	48243
1681	Detroit_MI	48301
1682	Detroit_MI	48302
1683	Detroit_MI	48304
1684	Detroit_MI	48306
1685	Detroit_MI	48307
1686	Detroit_MI	48309
1687	Detroit_MI	48310
1688	Detroit_MI	48312
1689	Detroit_MI	48313
1690	Detroit_MI	48314
1691	Detroit_MI	48315
1692	Detroit_MI	48316
1693	Detroit_MI	48317
1694	Detroit_MI	48320
1695	Detroit_MI	48322
1696	Detroit_MI	48323
1697	Detroit_MI	48324
1698	Detroit_MI	48326
1699	Detroit_MI	48327
1700	Detroit_MI	48328
1701	Detroit_MI	48329
1702	Detroit_MI	48331
1703	Detroit_MI	48334
1704	Detroit_MI	48335
1705	Detroit_MI	48336
1706	Detroit_MI	48340
1707	Detroit_MI	48341
1708	Detroit_MI	48342
1709	Detroit_MI	48346
1710	Detroit_MI	48348
1711	Detroit_MI	48350
1712	Detroit_MI	48353
1713	Detroit_MI	48356
1714	Detroit_MI	48357
1715	Detroit_MI	48359
1716	Detroit_MI	48360
1717	Detroit_MI	48362
1718	Detroit_MI	48363
1719	Detroit_MI	48367
1720	Detroit_MI	48370
1721	Detroit_MI	48371
1722	Detroit_MI	48374
1723	Detroit_MI	48375
1724	Detroit_MI	48377
1725	Detroit_MI	48380
1726	Detroit_MI	48381
1727	Detroit_MI	48382
1728	Detroit_MI	48383
1729	Detroit_MI	48386
1730	Detroit_MI	48390
1731	Detroit_MI	48393
1732	Detroit_MI	48397
1733	Detroit_MI	48412
1734	Detroit_MI	48421
1735	Detroit_MI	48428
1736	Detroit_MI	48435
1737	Detroit_MI	48440
1738	Detroit_MI	48442
1739	Detroit_MI	48444
1740	Detroit_MI	48446
1741	Detroit_MI	48455
1742	Detroit_MI	48461
1743	Detroit_MI	48462
1744	Detroit_MI	48464
1745	Detroit_MI	48701
1746	Detroit_MI	48727
1747	Detroit_MI	48733
1748	Detroit_MI	48741
1749	Detroit_MI	48744
1750	Detroit_MI	48746
1751	Detroit_MI	48757
1752	Detroit_MI	48760
1753	Detroit_MI	48767
1754	Detroit_MI	48768
1755	Detroit_MI	48816
1756	Detroit_MI	48836
1757	Detroit_MI	48843
1758	Detroit_MI	48855
1759	Detroit_MI	49267
1760	Detroit_MI	49270
1761	Detroit_MI	48723
1762	ElPaso_TX	76943
1763	ElPaso_TX	79821
1764	ElPaso_TX	79835
1765	ElPaso_TX	79836
1766	ElPaso_TX	79837
1767	ElPaso_TX	79838
1768	ElPaso_TX	79839
1769	ElPaso_TX	79847
1770	ElPaso_TX	79849
1771	ElPaso_TX	79851
1772	ElPaso_TX	79853
1773	ElPaso_TX	79901
1774	ElPaso_TX	79902
1775	ElPaso_TX	79903
1776	ElPaso_TX	79904
1777	ElPaso_TX	79905
1778	ElPaso_TX	79906
1779	ElPaso_TX	79907
1780	ElPaso_TX	79908
1781	ElPaso_TX	79911
1782	ElPaso_TX	79912
1783	ElPaso_TX	79915
1784	ElPaso_TX	79916
1785	ElPaso_TX	79918
1786	ElPaso_TX	79920
1787	ElPaso_TX	79922
1788	ElPaso_TX	79924
1789	ElPaso_TX	79925
1790	ElPaso_TX	79927
1791	ElPaso_TX	79928
1792	ElPaso_TX	79930
1793	ElPaso_TX	79932
1794	ElPaso_TX	79934
1795	ElPaso_TX	79935
1796	ElPaso_TX	79936
1797	ElPaso_TX	79938
1798	ElPaso_TX	79942
1799	ElPaso_TX	79968
1800	ElPaso_TX	87936
1801	ElPaso_TX	87937
1802	ElPaso_TX	87940
1803	ElPaso_TX	87941
1804	ElPaso_TX	88001
1805	ElPaso_TX	88002
1806	ElPaso_TX	88003
1807	ElPaso_TX	88004
1808	ElPaso_TX	88005
1809	ElPaso_TX	88007
1810	ElPaso_TX	88008
1811	ElPaso_TX	88011
1812	ElPaso_TX	88012
1813	ElPaso_TX	88021
1814	ElPaso_TX	88024
1815	ElPaso_TX	88027
1816	ElPaso_TX	88032
1817	ElPaso_TX	88033
1818	ElPaso_TX	88044
1819	ElPaso_TX	88046
1820	ElPaso_TX	88047
1821	ElPaso_TX	88048
1822	ElPaso_TX	88052
1823	ElPaso_TX	88063
1824	ElPaso_TX	88072
1825	ElPaso_TX	88081
1826	ElPaso_TX	88310
1827	ElPaso_TX	88311
1828	ElPaso_TX	88314
1829	ElPaso_TX	88317
1830	ElPaso_TX	88325
1831	ElPaso_TX	88330
1832	ElPaso_TX	88337
1833	ElPaso_TX	88339
1834	ElPaso_TX	88340
1835	ElPaso_TX	88342
1836	ElPaso_TX	88344
1837	ElPaso_TX	88347
1838	ElPaso_TX	88352
1839	ElPaso_TX	88354
1840	Fargo_ND	56510
1841	Fargo_ND	56514
1842	Fargo_ND	56516
1843	Fargo_ND	56519
1844	Fargo_ND	56520
1845	Fargo_ND	56522
1846	Fargo_ND	56525
1847	Fargo_ND	56529
1848	Fargo_ND	56536
1849	Fargo_ND	56541
1850	Fargo_ND	56543
1851	Fargo_ND	56545
1852	Fargo_ND	56546
1853	Fargo_ND	56547
1854	Fargo_ND	56548
1855	Fargo_ND	56549
1856	Fargo_ND	56550
1857	Fargo_ND	56552
1858	Fargo_ND	56553
1859	Fargo_ND	56557
1860	Fargo_ND	56560
1861	Fargo_ND	56562
1862	Fargo_ND	56563
1863	Fargo_ND	56565
1864	Fargo_ND	56574
1865	Fargo_ND	56579
1866	Fargo_ND	56580
1867	Fargo_ND	56581
1868	Fargo_ND	56584
1869	Fargo_ND	56585
1870	Fargo_ND	56594
1871	Fargo_ND	58001
1872	Fargo_ND	58002
1873	Fargo_ND	58004
1874	Fargo_ND	58005
1875	Fargo_ND	58006
1876	Fargo_ND	58007
1877	Fargo_ND	58008
1878	Fargo_ND	58011
1879	Fargo_ND	58012
1880	Fargo_ND	58015
1881	Fargo_ND	58018
1882	Fargo_ND	58021
1883	Fargo_ND	58029
1884	Fargo_ND	58030
1885	Fargo_ND	58036
1886	Fargo_ND	58038
1887	Fargo_ND	58041
1888	Fargo_ND	58042
1889	Fargo_ND	58047
1890	Fargo_ND	58048
1891	Fargo_ND	58051
1892	Fargo_ND	58052
1893	Fargo_ND	58053
1894	Fargo_ND	58057
1895	Fargo_ND	58058
1896	Fargo_ND	58059
1897	Fargo_ND	58061
1898	Fargo_ND	58064
1899	Fargo_ND	58071
1900	Fargo_ND	58075
1901	Fargo_ND	58076
1902	Fargo_ND	58077
1903	Fargo_ND	58078
1904	Fargo_ND	58079
1905	Fargo_ND	58081
1906	Fargo_ND	58102
1907	Fargo_ND	58103
1908	Fargo_ND	58104
1909	Fargo_ND	58105
1910	Houston_TX	77002
1911	Houston_TX	77003
1912	Houston_TX	77004
1913	Houston_TX	77005
1914	Houston_TX	77006
1915	Houston_TX	77007
1916	Houston_TX	77008
1917	Houston_TX	77009
1918	Houston_TX	77010
1919	Houston_TX	77011
1920	Houston_TX	77012
1921	Houston_TX	77013
1922	Houston_TX	77014
1923	Houston_TX	77015
1924	Houston_TX	77016
1925	Houston_TX	77017
1926	Houston_TX	77018
1927	Houston_TX	77019
1928	Houston_TX	77020
1929	Houston_TX	77021
1930	Houston_TX	77022
1931	Houston_TX	77023
1932	Houston_TX	77024
1933	Houston_TX	77025
1934	Houston_TX	77026
1935	Houston_TX	77027
1936	Houston_TX	77028
1937	Houston_TX	77029
1938	Houston_TX	77030
1939	Houston_TX	77031
1940	Houston_TX	77032
1941	Houston_TX	77033
1942	Houston_TX	77034
1943	Houston_TX	77035
1944	Houston_TX	77036
1945	Houston_TX	77037
1946	Houston_TX	77038
1947	Houston_TX	77039
1948	Houston_TX	77040
1949	Houston_TX	77041
1950	Houston_TX	77042
1951	Houston_TX	77043
1952	Houston_TX	77044
1953	Houston_TX	77045
1954	Houston_TX	77046
1955	Houston_TX	77047
1956	Houston_TX	77048
1957	Houston_TX	77049
1958	Houston_TX	77050
1959	Houston_TX	77051
1960	Houston_TX	77053
1961	Houston_TX	77054
1962	Houston_TX	77055
1963	Houston_TX	77056
1964	Houston_TX	77057
1965	Houston_TX	77058
1966	Houston_TX	77059
1967	Houston_TX	77060
1968	Houston_TX	77061
1969	Houston_TX	77062
1970	Houston_TX	77063
1971	Houston_TX	77064
1972	Houston_TX	77065
1973	Houston_TX	77066
1974	Houston_TX	77067
1975	Houston_TX	77068
1976	Houston_TX	77069
1977	Houston_TX	77070
1978	Houston_TX	77071
1979	Houston_TX	77072
1980	Houston_TX	77073
1981	Houston_TX	77074
1982	Houston_TX	77075
1983	Houston_TX	77076
1984	Houston_TX	77077
1985	Houston_TX	77078
1986	Houston_TX	77079
1987	Houston_TX	77080
1988	Houston_TX	77081
1989	Houston_TX	77082
1990	Houston_TX	77083
1991	Houston_TX	77084
1992	Houston_TX	77085
1993	Houston_TX	77086
1994	Houston_TX	77087
1995	Houston_TX	77088
1996	Houston_TX	77089
1997	Houston_TX	77090
1998	Houston_TX	77091
1999	Houston_TX	77092
[truncated: 3,549 more rows]
