# Supplementary material for: Fine scale human mobility changes within 26 US cities in 2020 in response to the COVID-19 pandemic were associated with distance and income
Source: PLOS Glob Public Health. 2023 Jul 21;3(7):e0002151. doi: 10.1371/journal.pgph.0002151 (PMC10361529; doi:10.1371/journal.pgph.0002151)
Supplement: S2 Data — (CSV) [file pgph.0002151.s002.csv]

	city	week_beginning
1	Austin_TX	2020-06-29
2	Austin_TX	2020-07-06
3	Dallas_TX	2020-06-29
4	Dallas_TX	2020-07-06
5	ElPaso_TX	2020-06-29
6	ElPaso_TX	2020-07-06
7	ElPaso_TX	2020-07-13
8	ElPaso_TX	2020-08-10
9	Fargo_ND	2020-06-29
10	Houston_TX	2020-06-29
11	Houston_TX	2020-07-06
12	Lincoln_NE	2020-08-17
13	Lincoln_NE	2020-08-24
14	Miami_FL	2020-08-10
15	Nashville_TN	2020-08-03
16	Omaha_NE	2020-08-17
17	Omaha_NE	2020-08-24
18	Philadelphia_PA	2020-06-29
19	Philadelphia_PA	2020-07-06
20	Phoenix_AZ	2020-06-29
21	Phoenix_AZ	2020-08-24
22	SanAntonio_TX	2020-06-29
23	SanAntonio_TX	2020-07-06
24	SanAntonio_TX	2020-07-13
25	SanFrancisco_CA	2020-06-08
26	SanFrancisco_CA	2020-06-15
27	SanFrancisco_CA	2020-06-22
28	SanFrancisco_CA	2020-06-29
29	SanJose_CA	2020-06-08
30	SanJose_CA	2020-06-15
31	SanJose_CA	2020-06-22
32	SanJose_CA	2020-06-29
33	SiouxFalls_SD	2020-06-29
34	SiouxFalls_SD	2020-07-06
